# Supplementary material for: Perception and adoption of a new agricultural technology: Evidence from a developing country
Source: Technol Soc. 2018 Nov;55:126–35. doi: 10.1016/j.techsoc.2018.07.007 (PMC6289226; doi:10.1016/j.techsoc.2018.07.007)
Supplement: Data Profile [file mmc1.xml]

<?xml version="1.0" encoding="UTF-8" standalone="no"?><data:data><datasets><author>K.MOTTALEB@CGIAR.ORG</author><type>0</type><dataset><value>1</value><reason>The authors are unable or have chosen not to specify which data has been used</reason><comments/></dataset></datasets></data:data>
