# Supplementary material for: Perception and adoption of a new agricultural technology: Evidence from a developing country
Source: Technol Soc. 2018 Nov;55:126–35. doi: 10.1016/j.techsoc.2018.07.007 (PMC6289226; doi:10.1016/j.techsoc.2018.07.007)
Supplement: data.zip [file mmc2.zip]

Archive with 2 entries (2 files):
- data/data.dta
- data/do.do
