# Supplementary material for: Perception and adoption of a new agricultural technology: Evidence from a developing country
Source: Technol Soc. 2018 Nov;55:126–35. doi: 10.1016/j.techsoc.2018.07.007 (PMC6289226; doi:10.1016/j.techsoc.2018.07.007)
Supplement: data.zip [file mmc2.zip › data/do.do]

///two part model
///final model
xi: twopm pricewil age i.edu   spouseschool i.nonfarm earners comha twowheeledtractor riced landha  diameterinch pumplengthfeet  bhola , firstpart(probit) secondpart(glm, family(gamma) link(log)) robust
esttab using afp87.rtf, b(a2)  se (2) starlevels (* 0.10 ** 0.05 *** 0.01) replace label nogap onecell

///Link test
linktest, firstpart(probit) secondpart(glm, family(gamma) link(log)) robust


///predicting price
margins


/// overall marginal effects
margins, dydx(*)

///* Marginal effects at different ages
margins, dydx(*) at(age=(20(20)80))


//Table 1

bysort willpurchase: sum pricewil bhola bari other comha noofclient1415 age schooling nonfarm experience  spouseschool earners twowheeledtractor riced   diameterinch pumplengthfeet 
sum pricewil comha noofclient1415 age schooling nonfarm experience  spouseschool earners twowheeledtractor riced   diameterinch pumplengthfeet bhola bari other

, by (loca)
//final data

save "C:\Users\KMOTTALEB\Documents\AFP_WTP\conjoint_3.dta", replace

//revise table 1

gen loca=0
replace loca=1 if bari==1
replace loca=2 if bhola==1
///other than Barisal and bhola
gen other=0
replace other=1 if loca==0

 
ttest age, by (willpurchase)
ttest comha, by (willpurchase)
ttest noofclient1415, by (willpurchase)
ttest nonfarm, by (willpurchase)
ttest schooling, by (willpurchase)
ttest experience, by (willpurchase)
ttest spouseschool, by (willpurchase)
ttest earners, by (willpurchase)
ttest twowheeledtractor, by (willpurchase)
ttest riced, by (willpurchase)
ttest diameterinch, by (willpurchase)
ttest pumplengthfeet, by (willpurchase)


///Tble 3


replace waterliftingafp=0 if waterliftingafp==.
replace waterliftingcfp=0 if waterliftingcfp==.

replace fuelsavingafp=0 if fuelsavingafp==.
replace fuelsavingcfp=0 if fuelsavingcfp==.

replace laborsavingafp=0 if laborsavingafp==.
replace laborsavingcfp=0 if laborsavingcfp==.

replace primingafp=0 if primingafp==.
replace primingcfp=0 if primingcfp==.

replace sparepartafp=0 if sparepartafp==.
replace sparepartcfp=0 if sparepartcfp==.

replace mechanicalsupportafp=0 if mechanicalsupportafp==.
replace mechanicalsupportcfp=0 if mechanicalsupportcfp==.

replace coolingsystemafp=0 if coolingsystemafp==.
replace coolingsystemcfp=0 if coolingsystemcfp==.

replace easinesoperateafp=0 if easinesoperateafp==.
replace easinesoperatecfp=0 if easinesoperatecfp==.

replace settingafp=0 if settingafp==.
replace settingcfp=0 if settingcfp==.

replace movementafp=0 if movementafp==.
replace movementcfp=0 if movementcfp==.

replace satifactionafp=0 if satifactionafp==.
replace satifactioncfp=0 if satifactioncfp==.

//AFP
sum   waterliftingafp  fuelsavingafp  laborsavingafp  primingafp  sparepartafp  mechanicalsupportafp coolingsystemafp easinesoperateafp settingafp  movementafp  satifactionafp 

//CEN
 sum    waterliftingcfp fuelsavingcfp laborsavingcfp  primingcfp  sparepartcfp    mechanicalsupportcfp coolingsystemcfp easinesoperatecfp settingcfp   movementcfp satifactioncfp


bysort willpurchase: sum   waterliftingafp  fuelsavingafp  laborsavingafp  primingafp  sparepartafp  mechanicalsupportafp coolingsystemafp easinesoperateafp settingafp  movementafp  satifactionafp 

bysort willpurchase: sum    waterliftingcfp fuelsavingcfp laborsavingcfp  primingcfp  sparepartcfp    mechanicalsupportcfp coolingsystemcfp easinesoperatecfp settingcfp   movementcfp satifactioncfp


2.47105

gen comha= land1415/2.47105
lab var comha "command area in ha n 14-15"

///fuel cost saved per ha

gen fusha= howmuchbdt/comha

//labor cost saved

gen lbcha=laborcostbdt/comha


///Table 4 fuel cost and savings

sum fuelcost fusha laborcost lbcha
bysort willpurchase: sum fuelcost fusha laborcost lbcha


ttest fuelcost, by (willpurchase)
ttest fusha, by (willpurchase)
ttest laborcost, by (willpurchase)
ttest lbcha, by (willpurchase)
